# Supplementary material for: A Nomogram for Predicting Prognosis of Advanced Schistosomiasis japonica in Dongzhi County—A Case Study
Source: Trop Med Infect Dis. 2023 Jan 3;8(1):33. doi: 10.3390/tropicalmed8010033 (PMC9866143; doi:10.3390/tropicalmed8010033)
Supplement: Supplementary file 1 [file tropicalmed-08-00033-s001.zip]

Archive with 1 entries (1 files):
- tropicalmed-2015742-supplementary.pdf
